# Supplementary material for: SIRT1-Mediated Epigenetic Protective Mechanisms of Phytosome-Encapsulated Zea mays L. var. ceratina Tassel Extract in a Rat Model of PM2.5-Induced Cardiovascular Inflammation
Source: Int J Mol Sci. 2025 Jun 16;26(12):5759. doi: 10.3390/ijms26125759 (PMC12193228; doi:10.3390/ijms26125759)
Supplement: Supplementary file 1 [file ijms-26-05759-s001.zip]

Archive with 1 entries (1 files):
- ijms-3668623-supplementary.pdf
